# Supplementary material for: Migration Testing of GPPS and HIPS Polymers: Swelling Effect Caused by Food Simulants Compared to Real Foods
Source: Molecules. 2022 Jan 26;27(3):823. doi: 10.3390/molecules27030823 (PMC8839621; doi:10.3390/molecules27030823)
Supplement: Supplementary file 1 [file molecules-27-00823-s001.zip]

Archive with 2 entries (2 files):
- Suppmaterial_1_tabdata.pdf
- Suppmaterial_2_visualchanges.pdf
